# Supplementary material for: Inhibition of miR-25 Ameliorates Cardiac Dysfunction and Fibrosis by Restoring Krüppel-like Factor 4 Expression
Source: Int J Mol Sci. 2023 Aug 4;24(15):12434. doi: 10.3390/ijms241512434 (PMC10418969; doi:10.3390/ijms241512434)
Supplement: Supplementary file 1 [file ijms-24-12434-s001.zip]

Archive with 1 entries (1 files):
- ijms-2520554-supplementary.pdf
